# Supplementary material for: Cardiac toxicity and intervention strategies during thoracic cancer radiotherapy
Source: Front Oncol. 2025 Aug 4;15:1638035. doi: 10.3389/fonc.2025.1638035 (PMC12358277; doi:10.3389/fonc.2025.1638035)
Supplement: Supplementary file 1 [file Table1.xlsx]

## Sheet: Sheet1
Table S1 Summary of Radiation-Induced Heart Disease (RIHD) Subtypes
RIHD Subtype	Incidence	Latency Period	Imaging Feature	Treatment
Pericarditis	Common; effusion incidence up to 73% (V30 >46%)	Weeks to years (median 5.3 mo)	Echocardiography shows effusion, thickening (>17 mm)	NSAIDs, diuretics, pericardiocentesis, surgery
Coronary Artery Disease	Elevated in left-sided breast cancer and HL survivors	Years to decades	MDCT: calcification; MRI: ischemia	Statins, PCI, CABG; long-term monitoring
Myocardial Injury	~10% clinical; subclinical common (>10 yrs post-RT)	>10 years	Cardiac MRI: fibrosis (LGE, T1/T2 mapping)	ACE inhibitors, β-blockers, ARBs
Valvular Disease	6% clinically significant; up to 90% in HL survivors at 22 years	Typically >10 years	Echocardiography: thickening, regurgitation/stenosis	Valve replacement (SAVR or TAVR)
Conduction Abnormalities	~12.5% with QTc prolongation in pediatric survivors	Years; insidious onset	ECG: QTc prolongation, blocks; MRI: fibrosis in select cases	Pacemaker, ICD, ablation if symptomatic
